# Supplementary material for: Range Expansion and the Origin of USA300 North American Epidemic Methicillin-Resistant Staphylococcus aureus
Source: mBio. 2018 Jan 2;9(1):e02016-17. doi: 10.1128/mBio.02016-17 (PMC5750399; doi:10.1128/mBio.02016-17)
Supplement: DATA SET S1 [file mbo001183654sd1.xlsx]

## Sheet: USA300study
DAR isolate ID	Contributor isolate ID	Contributor	Country of isolation	State/Province of isolation	Date of isolation	Tissue of isolation/disease	BioProject ID	MiSeq chip ID	MiSeq no. PE reads	No. contigs	Contig total size	Contig N50	Ridom spa type	eGenomics spa type	eGenomics spa repeats	PCR mecA	PCR pvl	Clade	gyrA (Ser84Leu)	grlA (Ser80Tyr)	Cipro disk diffusion (mm)	Cipro disk diffusion interpretation (R/S/I)
3149	Hu78	DOSordelli	Argentina	Buenos Aires City	8.26.2005	Osteomyelitis	PRJNA330544	A3U0V	738498	655	2676196	6557	t024	363	Y1-G1-F1-M1-B1-Q1-B1-L1-O1	(+)	-	NonUSA300	0	0	NA	NA
3191	Hu44	DOSordelli	Argentina	Buenos Aires City	4.20.2005	Osteomyelitis	PRJNA330544	A3U0V	707429	116	2755036	59404	t024	363	Y1-G1-F1-M1-B1-Q1-B1-L1-O1	(+)	-	NonUSA300	0	0	NA	NA
3200	Hu114	DOSordelli	Argentina	Buenos Aires City	10.12.2006	Osteomyelitis	PRJNA330544	A3U0V	616409	265	2776859	20149	t008	1	Y1-H1-G1-F1-M1-B1-Q1-B1-L1-O1	(+)	-	NonUSA300	0	0	NA	NA
3213	Hu36	DOSordelli	Argentina	Buenos Aires City	2002	Osteomyelitis	PRJNA330544	A3U0V	676213	128	2799257	52495	t622	364	Y1-H1-G1-F1-M1-B1-L1-O1	(+)	-	NonUSA300	0	0	NA	NA
3490	09 1	DARobinson,SNolan	USA	MS	2009	Blood	PRJNA330544	A4627	499010	224	2861042	23569	t1391	New 1	Y1-H1-G1-F1-M1-B1-Q1-B1-L1-O1-I4	+	+	NAE	0	0	24	S
3494	09 5	DARobinson,SNolan	USA	MS	2009	Blood	PRJNA330544	A4627	594551	185	2864928	28453	t1610	814	Y1-H1-G1-F1-M1-B1-Q1-B1-B1-L1-O1	+	+	NAE	1	1	0	R
3495	09 6	DARobinson,SNolan	USA	MS	2009	Blood	PRJNA330544	A4627	776238	144	2859113	43869	New	New 2	Y1-H1-G1-F1-M1-B1-Q1-F1-M1-B1	+	+	NAE	0	1	20	I
3496	09 7	DARobinson,SNolan	USA	MS	2009	Blood	PRJNA330544	A3NUE,A4627	1440545	66	2919382	103943	t008	1	Y1-H1-G1-F1-M1-B1-Q1-B1-L1-O1	+	+	NAE	0	0	22	S
3500	09 11	DARobinson,SNolan	USA	MS	2009	Blood	PRJNA330544	A4627	438995	268	2833322	22266	t008	1	Y1-H1-G1-F1-M1-B1-Q1-B1-L1-O1	+	+	NAE	0	1	16	I
3506	09 17	DARobinson,SNolan	USA	MS	2009	Blood	PRJNA330544	A4627	548950	270	2844253	19364	t3308	635	Y1-H1-G1-F1-F1-M1-B1-Q1-B1-L1-O1	+	+	NAE	0	0	21	S
3520	09 31	DARobinson,SNolan	USA	MS	2009	Blood	PRJNA330544	A4627	808015	428	2816925	11538	t1375	New 3	Y1-H1-G1-F1-L1-G1-F1-M1-B1-Q1-B1-L1-O1	+	+	NAE	0	0	26	S
3523	09 34	DARobinson,SNolan	USA	MS	2009	Blood	PRJNA330544	A4627	1444446	159	2871204	40050	t024	363	Y1-G1-F1-M1-B1-Q1-B1-L1-O1	+	+	NAE	0	1	20	I
3526	09 37	DARobinson,SNolan	USA	MS	2009	Blood	PRJNA330544	A4627	1199300	81	2859787	88256	t008	1	Y1-H1-G1-F1-M1-B1-Q1-B1-L1-O1	+	+	NAE	1	1	0	R
3533	09 44	DARobinson,SNolan	USA	MS	2009	Blood	PRJNA330544	A4627	966079	128	2874551	50263	t008	1	Y1-H1-G1-F1-M1-B1-Q1-B1-L1-O1	+	-	NAE	1	1	0	R
3536	09 47	DARobinson,SNolan	USA	MS	2009	Blood	PRJNA330544	A4627	783432	148	2945206	42613	t967	810	Y1-H1-G1-F1-M1-B1-Q1-B1-Q1-B1-L1-O1	+	+	NAE	1	1	7	R
3552	07 15	DARobinson,SNolan	USA	MS	2007	Blood	PRJNA248183	A4627	1055443	107	2908762	52619	t008	1	Y1-H1-G1-F1-M1-B1-Q1-B1-L1-O1	+	+	NAE	1	1	0	R
3559	07 22	DARobinson,SNolan	USA	MS	2007	Blood	PRJNA330544	A4627	1020172	97	2976415	78483	t008	1	Y1-H1-G1-F1-M1-B1-Q1-B1-L1-O1	+	+	NAE	1	1	0	R
3564	07 27	DARobinson,SNolan	USA	MS	2007	Blood	PRJNA330544	A4627	992593	82	2877192	95507	t008	1	Y1-H1-G1-F1-M1-B1-Q1-B1-L1-O1	+	+	NAE	1	1	0	R
3566	07 29	DARobinson,SNolan	USA	MS	2007	Blood	PRJNA330544	A4627	1114089	84	2823790	70043	t068	366	Y1-H1-H1-G1-F1-M1-B1-Q1-B1-L1-O1	+	+	NAE	1	1	0	R
3579	07 42	DARobinson,SNolan	USA	MS	2007	Blood	PRJNA330544	A4627	1053797	187	2904055	32128	t304	91	Y1-C2-F1-M1-B1-Q1-B1-L1-O1	+	+	NAE	0	0	21	S
3582	07 45	DARobinson,SNolan	USA	MS	2007	Blood	PRJNA330544	A4627	1042640	60	2873966	117574	t008	1	Y1-H1-G1-F1-M1-B1-Q1-B1-L1-O1	+	+	NAE	0	0	22	S
3602	05 17	DARobinson,SNolan	USA	MS	2005	Blood	PRJNA330544	A4627	1189643	84	2886490	92595	t008	1	Y1-H1-G1-F1-M1-B1-Q1-B1-L1-O1	+	+	NAE	0	0	21	S
3610	05 25	DARobinson,SNolan	USA	MS	2005	Blood	PRJNA248197	A45W1	1549544	43	2870954	143627	t008	1	Y1-H1-G1-F1-M1-B1-Q1-B1-L1-O1	+	+	NAE	0	0	22	S
3615	05 30	DARobinson,SNolan	USA	MS	2005	Blood	PRJNA330544	A45W1	1009910	152	2902227	61809	t008	1	Y1-H1-G1-F1-M1-B1-Q1-B1-L1-O1	+	+	NAE	0	1	19	I
3623	05 38	DARobinson,SNolan	USA	MS	2005	Blood	PRJNA330544	A45W1	1585340	45	2868761	201081	t1578	722	Y1-H1-G1-F1-M1-B1-Q1-B1-M1	+	+	NAE	0	0	24	S
3756	03 5	DARobinson,SNolan	USA	MS	2003	Blood	PRJNA330544	A45W1	906110	62	2873040	91060	t008	1	Y1-H1-G1-F1-M1-B1-Q1-B1-L1-O1	+	+	NAE	0	0	22	S
3773	03 22	DARobinson,SNolan	USA	MS	2003	Blood	PRJNA330544	A45W1	1320086	53	2918071	141920	t008	1	Y1-H1-G1-F1-M1-B1-Q1-B1-L1-O1	+	+	NAE	0	1	17	I
3780	03 29	DARobinson,SNolan	USA	MS	2003	Blood	PRJNA330544	A45W1	1046892	171	2857235	41274	t008	1	Y1-H1-G1-F1-M1-B1-Q1-B1-L1-O1	+	+	NAE	0	0	22	S
3784	03 33	DARobinson,SNolan	USA	MS	2003	Blood	PRJNA330544	A4FWK,A45W1	1134531	105	2913426	52490	t008	1	Y1-H1-G1-F1-M1-B1-Q1-B1-L1-O1	+	+	NAE	0	0	22	S
3793	03 42	DARobinson,SNolan	USA	MS	2003	Blood	PRJNA330544	A45W1	524743	235	2855389	24997	t008	1	Y1-H1-G1-F1-M1-B1-Q1-B1-L1-O1	+	+	NAE	0	0	23	S
3795	03 44	DARobinson,SNolan	USA	MS	2003	Blood	PRJNA330544	A45GJ	884704	60	2815339	110856	t008	1	Y1-H1-G1-F1-M1-B1-Q1-B1-L1-O1	+	+	NAE	0	0	20	I
3841	01 2	DARobinson,SNolan	USA	MS	2001	Blood	PRJNA330544	A45W1	675195	175	2871479	37009	t008	1	Y1-H1-G1-F1-M1-B1-Q1-B1-L1-O1	+	+	NAE	0	0	22	S
3851	01 12	DARobinson,SNolan	USA	MS	2001	Blood	PRJNA330544	A3NUE,A45W1	1338465	117	2900075	102240	t2648	New 5	Y1-H1-G1-F1-M1-B1-Q1-B1-O1	+	+	NAE	0	0	21	S
3858	01 19	DARobinson,SNolan	USA	MS	2001	Blood	PRJNA248230	A45W1	462639	143	2829828	38496	t211	59	Y1-H1-G1-G1-F1-M1-B1-Q1-B1-L1-O1	+	+	EB	0	0	NA	NA
3875	01 36	DARobinson,SNolan	USA	MS	2001	Blood	PRJNA330544	A45W1	545079	172	2942182	40056	t008	1	Y1-H1-G1-F1-M1-B1-Q1-B1-L1-O1	+	+	NAE	0	0	21	S
3880	01 41	DARobinson,SNolan	USA	MS	2001	Blood	PRJNA248186	A45W1	1111405	97	2912280	67538	t008	1	Y1-H1-G1-F1-M1-B1-Q1-B1-L1-O1	+	+	NAE	0	0	21	S
3883	01 44	DARobinson,SNolan	USA	MS	2001	Blood	PRJNA330544	A45W1	1093067	81	2844726	89091	t008	1	Y1-H1-G1-F1-M1-B1-Q1-B1-L1-O1	+	+	NAE	0	0	24	S
3890	99 03	DARobinson,SNolan	USA	MS	1999	Blood	PRJNA330544	A45GJ	1072857	53	2841528	106128	t008	1	Y1-H1-G1-F1-M1-B1-Q1-B1-L1-O1	+	-	NonUSA300	0	0	NA	NA
3893	99 06	DARobinson,SNolan	USA	MS	1999	Blood	PRJNA248216	A45W1	693426	52	2828241	138101	t008	1	Y1-H1-G1-F1-M1-B1-Q1-B1-L1-O1	+	+	EB	0	0	NA	NA
3903	99 16	DARobinson,SNolan	USA	MS	1999	Blood	PRJNA330544	A45W1	991257	55	2876129	88561	t008	1	Y1-H1-G1-F1-M1-B1-Q1-B1-L1-O1	+	-	NonUSA300	1	1	NA	NA
3909	99 22	DARobinson,SNolan	USA	MS	1999	Blood	PRJNA330544	A45GJ	832889	62	2843007	106381	t008	1	Y1-H1-G1-F1-M1-B1-Q1-B1-L1-O1	+	-	NonUSA300	0	0	NA	NA
3935	99 48	DARobinson,SNolan	USA	MS	1999	Blood	PRJNA248228	A45GJ	917323	47	2833164	144759	t008	1	Y1-H1-G1-F1-M1-B1-Q1-B1-L1-O1	+	+	EB	0	0	NA	NA
5489	1354	FTenover,ITickler	USA	IL	2009	Nares	PRJNA330544	A45GJ	1580982	82	2910019	87130	t008	1	Y1-H1-G1-F1-M1-B1-Q1-B1-L1-O1	+	+	NAE	0	0	24	S
5490	1356	FTenover,ITickler	USA	IL	2009	Nares	PRJNA330544	A45GJ	943954	91	2849307	68369	t1779	258	Y1-H1-G1-G1-C1-M1-B1-Q1-B1-L1-O1	+	+	NAE	1	1	9	R
5491	1358	FTenover,ITickler	USA	IL	2009	Nares	PRJNA330544	A45GJ	1588508	115	2906818	63768	t008	1	Y1-H1-G1-F1-M1-B1-Q1-B1-L1-O1	+	+	NAE	0	0	24	S
5492	1378	FTenover,ITickler	USA	MA	2009	Nares	PRJNA248097	A45GJ	1053017	104	2869817	62616	t008	1	Y1-H1-G1-F1-M1-B1-Q1-B1-L1-O1	+	+	NAE	1	1	0	R
5493	1386	FTenover,ITickler	USA	FL	2009	Blood	PRJNA330544	A45GJ	1315665	74	2901794	155118	t008	1	Y1-H1-G1-F1-M1-B1-Q1-B1-L1-O1	+	+	NAE	1	1	0	R
5494	1388	FTenover,ITickler	USA	FL	2009	Blood	PRJNA330544	A45GJ	1084150	102	2863445	63976	t008	1	Y1-H1-G1-F1-M1-B1-Q1-B1-L1-O1	+	+	NAE	1	1	9	R
5495	1390	FTenover,ITickler	USA	FL	2009	Blood	PRJNA330544	A45GJ	1294400	62	2940467	99120	t008	1	Y1-H1-G1-F1-M1-B1-Q1-B1-L1-O1	+	+	NAE	1	1	0	R
5496	1396	FTenover,ITickler	USA	FL	2009	Nares	PRJNA248192	A45GJ	1001768	105	2848811	83403	t008	1	Y1-H1-G1-F1-M1-B1-Q1-B1-L1-O1	+	+	NAE	0	0	24	S
5497	1402	FTenover,ITickler	USA	FL	2009	Nares	PRJNA330544	A45GJ	468869	197	2853279	32886	t008	1	Y1-H1-G1-F1-M1-B1-Q1-B1-L1-O1	+	+	NAE	1	1	10	R
5498	1407	FTenover,ITickler	USA	MA	2009	Nares	PRJNA248085	A45GJ	664891	201	2851580	32213	t008	1	Y1-H1-G1-F1-M1-B1-Q1-B1-L1-O1	+	+	NAE	1	1	0	R
5499	1410	FTenover,ITickler	USA	MA	2009	Nares	PRJNA248227	A45GJ	757105	92	2824480	66462	t008	1	Y1-H1-G1-F1-M1-B1-Q1-B1-L1-O1	+	+	EB	1	1	NA	NA
5501	1423	FTenover,ITickler	USA	MA	2009	Blood	PRJNA330544	A45GJ	662280	100	2872959	53706	t008	1	Y1-H1-G1-F1-M1-B1-Q1-B1-L1-O1	+	+	NAE	0	0	21	S
5502	1427	FTenover,ITickler	USA	NY	2009	Nares	PRJNA248193	A45GJ	486819	234	2841497	27619	t008	1	Y1-H1-G1-F1-M1-B1-Q1-B1-L1-O1	+	+	NAE	1	1	0	R
5503	1433	FTenover,ITickler	USA	NY	2009	Nares	PRJNA330544	A45GV	501364	253	2882109	22796	t190	46	Y1-M1-B1-Q1-B1-L1-O1	+	+	NAE	1	1	0	R
5504	1436	FTenover,ITickler	USA	NY	2009	Blood	PRJNA330544	A45GV	535875	290	2841639	20909	t008	1	Y1-H1-G1-F1-M1-B1-Q1-B1-L1-O1	+	+	NAE	1	1	0	R
5505	1440	FTenover,ITickler	USA	NY	2009	Blood	PRJNA248096	A45GV	584109	269	2891304	24721	t008	1	Y1-H1-G1-F1-M1-B1-Q1-B1-L1-O1	+	+	NAE	0	0	25	S
5506	1476	FTenover,ITickler	USA	CA	2009	Nares	PRJNA330544	A45GV	957809	147	2864691	45793	t024	363	Y1-G1-F1-M1-B1-Q1-B1-L1-O1	+	+	NAE	1	1	0	R
5507	1477	FTenover,ITickler	USA	CA	2009	Nares	PRJNA330544	A45GV	735240	189	2860063	34230	t008	1	Y1-H1-G1-F1-M1-B1-Q1-B1-L1-O1	+	+	NAE	1	1	0	R
5508	1478	FTenover,ITickler	USA	CA	2009	Nares	PRJNA330544	A45GV	489080	454	2888951	12192	t008	1	Y1-H1-G1-F1-M1-B1-Q1-B1-L1-O1	+	+	NAE	1	1	0	R
5509	1481	FTenover,ITickler	USA	CA	2009	Nares	PRJNA330544	A45GV	677405	254	2889394	23992	t008	1	Y1-H1-G1-F1-M1-B1-Q1-B1-L1-O1	+	+	NAE	0	0	22	S
5510	1483	FTenover,ITickler	USA	CA	2009	Blood	PRJNA330544	A45GV	706625	631	2725120	7894	t304	91	Y1-C2-F1-M1-B1-Q1-B1-L1-O1	+	+	NAE	1	1	0	R
5511	1487	FTenover,ITickler	USA	CA	2009	Blood	PRJNA330544	A45GV	813527	167	2923291	48315	t008	1	Y1-H1-G1-F1-M1-B1-Q1-B1-L1-O1	+	+	NAE	1	1	8	R
5512	1489	FTenover,ITickler	USA	CA	2009	Blood	PRJNA330544	A45GV	671068	243	2830454	28028	t008	1	Y1-H1-G1-F1-M1-B1-Q1-B1-L1-O1	+	+	NAE	1	1	0	R
5513	1502	FTenover,ITickler	USA	IL	2009	Blood	PRJNA330544	A45GV	738471	89	2912753	71412	t008	1	Y1-H1-G1-F1-M1-B1-Q1-B1-L1-O1	+	+	NAE	0	1	20	I
5514	1504	FTenover,ITickler	USA	IL	2009	Blood	PRJNA248206	A45GV	772347	98	2916032	62074	t008	1	Y1-H1-G1-F1-M1-B1-Q1-B1-L1-O1	+	+	NAE	0	0	20	I
5515	1507	FTenover,ITickler	USA	IL	2009	Blood	PRJNA330544	A45GV	558079	200	2858622	32862	t008	1	Y1-H1-G1-F1-M1-B1-Q1-B1-L1-O1	+	+	NAE	0	0	23	S
5516	1508	FTenover,ITickler	USA	IL	2009	Blood	PRJNA330544	A45GV	652838	239	2800966	26880	t008	1	Y1-H1-G1-F1-M1-B1-Q1-B1-L1-O1	+	+	NAE	1	1	0	R
5517	1509	FTenover,ITickler	USA	IL	2009	Blood	PRJNA330544	A45GV	525108	579	2795840	8335	t008	1	Y1-H1-G1-F1-M1-B1-Q1-B1-L1-O1	+	+	NAE	0	0	24	S
5519	1522	FTenover,ITickler	USA	NY	2009	Nares	PRJNA330544	A45GV	1067340	234	2854681	22660	t008	1	Y1-H1-G1-F1-M1-B1-Q1-B1-L1-O1	+	+	NAE	1	1	10	R
5520	1523	FTenover,ITickler	USA	NY	2009	Nares	PRJNA330544	A45GV	440096	351	2863755	18088	t008	1	Y1-H1-G1-F1-M1-B1-Q1-B1-L1-O1	+	+	NAE	1	1	0	R
5521	1524	FTenover,ITickler	USA	NY	2009	Nares	PRJNA330544	A45GV	914528	311	2927718	19539	t008	1	Y1-H1-G1-F1-M1-B1-Q1-B1-L1-O1	+	+	NAE	1	1	0	R
5522	1525	FTenover,ITickler	USA	NY	2009	Nares	PRJNA330544	A4C3M	511969	264	2840822	22405	t008	1	Y1-H1-G1-F1-M1-B1-Q1-B1-L1-O1	+	+	NAE	1	1	0	R
5524	1529	FTenover,ITickler	USA	NY	2009	Blood	PRJNA330544	A4C3M	598843	170	2920009	43617	t008	1	Y1-H1-G1-F1-M1-B1-Q1-B1-L1-O1	+	+	NAE	1	1	0	R
5526	1531	FTenover,ITickler	USA	NY	2009	Blood	PRJNA330544	A3NUE,A4C3M	1072305	152	2862139	56176	t008	1	Y1-H1-G1-F1-M1-B1-Q1-B1-L1-O1	+	+	NAE	1	1	0	R
5527	1533	FTenover,ITickler	USA	NY	2009	Blood	PRJNA330544	A4C3M	541445	100	2907270	72995	t008	1	Y1-H1-G1-F1-M1-B1-Q1-B1-L1-O1	+	+	NAE	1	1	0	R
5528	1535	FTenover,ITickler	USA	NY	2009	Blood	PRJNA330544	A4C3M	735514	96	2863857	72625	t008	1	Y1-H1-G1-F1-M1-B1-Q1-B1-L1-O1	+	+	NAE	0	0	22	S
5529	1537	FTenover,ITickler	USA	PA	2009	Nares	PRJNA330544	A4C3M	583369	251	2888230	23045	t008	1	Y1-H1-G1-F1-M1-B1-Q1-B1-L1-O1	+	+	NAE	1	1	0	R
5530	1539	FTenover,ITickler	USA	PA	2009	Nares	PRJNA330544	A4HV5	673003	57	2872508	100264	t6774	1221	Y1-H1-G1-F1-H1-G1-F1-M1-B1-Q1-B1-L1-O1	+	+	NAE	1	1	0	R
5531	1541	FTenover,ITickler	USA	PA	2009	Blood	PRJNA330544	A4C3M	806050	141	2902353	42818	t008	1	Y1-H1-G1-F1-M1-B1-Q1-B1-L1-O1	+	+	NAE	1	1	0	R
5532	1542	FTenover,ITickler	USA	PA	2009	Blood	PRJNA330544	A4C3M	507034	122	2902357	46694	t304	91	Y1-C2-F1-M1-B1-Q1-B1-L1-O1	+	+	NAE	1	1	0	R
5533	1543	FTenover,ITickler	USA	PA	2009	Blood	PRJNA248199	A4C3M	732492	57	2876229	104485	t008	1	Y1-H1-G1-F1-M1-B1-Q1-B1-L1-O1	+	+	NAE	1	1	0	R
5534	1544	FTenover,ITickler	USA	PA	2009	Blood	PRJNA330544	A4C3M	515563	82	2911697	105569	t008	1	Y1-H1-G1-F1-M1-B1-Q1-B1-L1-O1	+	+	NAE	0	0	24	S
5535	1545	FTenover,ITickler	USA	PA	2009	Blood	PRJNA330544	A4HV5	508488	142	2852765	43658	t6774	1221	Y1-H1-G1-F1-H1-G1-F1-M1-B1-Q1-B1-L1-O1	+	+	NAE	1	1	0	R
5536	1546	FTenover,ITickler	USA	PA	2009	Blood	PRJNA330544	A4C3M	444533	98	2906463	89918	t008	1	Y1-H1-G1-F1-M1-B1-Q1-B1-L1-O1	+	+	NAE	1	1	0	R
5537	1549	FTenover,ITickler	USA	PA	2009	Blood	PRJNA330544	A4C3M	839576	74	2910704	75861	t008	1	Y1-H1-G1-F1-M1-B1-Q1-B1-L1-O1	+	+	NAE	0	0	0	R
5539	1555	FTenover,ITickler	USA	FL	2009	Nares	PRJNA248233	A4C3M	515766	215	2809082	26512	t008	1	Y1-H1-G1-F1-M1-B1-Q1-B1-L1-O1	+	+	EB	0	1	NA	NA
5540	1563	FTenover,ITickler	USA	FL	2009	Blood	PRJNA330544	A4C3M	781661	93	2905103	58988	t334	139	Y1-G1-F1-M1-B1-L1-O1	+	+	NAE	0	0	21	S
5541	1564	FTenover,ITickler	USA	FL	2009	Blood	PRJNA330544	A4C3M	923224	119	2867309	51046	t008	1	Y1-H1-G1-F1-M1-B1-Q1-B1-L1-O1	+	+	NAE	1	1	0	R
5542	1569	FTenover,ITickler	USA	FL	2009	Blood	PRJNA330544	A4C3M	757526	63	2859025	134019	t008	1	Y1-H1-G1-F1-M1-B1-Q1-B1-L1-O1	+	+	NAE	1	1	0	R
5544	1580	FTenover,ITickler	USA	OR	2009	Nares	PRJNA330544	A47D3	530428	100	2903990	71226	t008	1	Y1-H1-G1-F1-M1-B1-Q1-B1-L1-O1	+	+	NAE	1	1	0	R
5545	1582	FTenover,ITickler	USA	OR	2009	Nares	PRJNA330544	A47D3	490526	177	2878280	35775	t008	1	Y1-H1-G1-F1-M1-B1-Q1-B1-L1-O1	+	+	NAE	1	1	0	R
5546	1585	FTenover,ITickler	USA	OR	2009	Nares	PRJNA330544	A47D3	856464	43	2920152	238409	t008	1	Y1-H1-G1-F1-M1-B1-Q1-B1-L1-O1	+	+	NAE	1	1	0	R
5547	1586	FTenover,ITickler	USA	OR	2009	Blood	PRJNA330544	A47D3	544382	79	2822916	67271	t008	1	Y1-H1-G1-F1-M1-B1-Q1-B1-L1-O1	+	+	NAE	1	1	0	R
5548	1587	FTenover,ITickler	USA	OR	2009	Blood	PRJNA330544	A47D3	595983	175	2843275	41397	t008	1	Y1-H1-G1-F1-M1-B1-Q1-B1-L1-O1	+	+	NAE	1	1	0	R
5549	1589	FTenover,ITickler	USA	OR	2009	Blood	PRJNA330544	A47D3	552095	117	2908816	50428	t008	1	Y1-H1-G1-F1-M1-B1-Q1-B1-L1-O1	+	+	NAE	1	1	0	R
5550	1590	FTenover,ITickler	USA	OR	2009	Blood	PRJNA330544	A47D3	439799	92	2908410	68996	t008	1	Y1-H1-G1-F1-M1-B1-Q1-B1-L1-O1	+	+	NAE	1	1	0	R
5551	1591	FTenover,ITickler	USA	OR	2009	Blood	PRJNA330544	A47D3	456909	161	2897752	39266	t008	1	Y1-H1-G1-F1-M1-B1-Q1-B1-L1-O1	+	+	NAE	1	1	0	R
5552	1592	FTenover,ITickler	USA	OR	2009	Blood	PRJNA330544	A47D3	492720	81	2833996	70166	t008	1	Y1-H1-G1-F1-M1-B1-Q1-B1-L1-O1	+	+	NAE	0	0	25	S
5553	1595	FTenover,ITickler	USA	OR	2009	Blood	PRJNA330544	A3NUE,A47D3	1032310	63	2871884	88864	t008	1	Y1-H1-G1-F1-M1-B1-Q1-B1-L1-O1	+	+	NAE	1	1	0	R
5554	1597	FTenover,ITickler	USA	OR	2009	Blood	PRJNA330544	A4FWK,A47D3	857526	76	2880783	80549	t008	1	Y1-H1-G1-F1-M1-B1-Q1-B1-L1-O1	+	+	NAE	1	1	0	R
5555	1611	FTenover,ITickler	USA	MA	2009	Nares	PRJNA330544	A4FWK,A47D3	982640	57	2874018	88398	t008	1	Y1-H1-G1-F1-M1-B1-Q1-B1-L1-O1	+	+	NAE	0	0	22	S
5556	1755	FTenover,ITickler	USA	HI	2009	Blood	PRJNA330544	A47D3	489959	85	2973201	78548	t008	1	Y1-H1-G1-F1-M1-B1-Q1-B1-L1-O1	+	+	NAE	1	1	0	R
5557	1762	FTenover,ITickler	USA	HI	2009	Blood	PRJNA248140	A47D3	513810	117	2869198	51550	t008	1	Y1-H1-G1-F1-M1-B1-Q1-B1-L1-O1	+	+	NAE	0	0	23	S
5558	1767	FTenover,ITickler	USA	TX	2009	Blood	PRJNA330544	A47D3	657700	67	2850150	85735	t008	1	Y1-H1-G1-F1-M1-B1-Q1-B1-L1-O1	+	+	NAE	1	1	0	R
5559	1768	FTenover,ITickler	USA	TX	2009	Blood	PRJNA248229	A47D3	630229	37	2783848	144920	t4069	1220	Y1-G1-F1-M1-B1-O1	+	+	EB	0	0	NA	NA
5560	1769	FTenover,ITickler	USA	TX	2009	Blood	PRJNA330544	A47D3	514604	68	2824148	109246	t008	1	Y1-H1-G1-F1-M1-B1-Q1-B1-L1-O1	+	+	NAE	1	1	10	R
5561	1770	FTenover,ITickler	USA	TX	2009	Blood	PRJNA330544	A47D3	506381	140	2870354	44521	t008	1	Y1-H1-G1-F1-M1-B1-Q1-B1-L1-O1	+	+	NAE	1	1	0	R
5562	1771	FTenover,ITickler	USA	TX	2009	Blood	PRJNA330544	A4FWK,A4C3M	664314	35	2842195	344102	t008	1	Y1-H1-G1-F1-M1-B1-Q1-B1-L1-O1	+	+	NAE	0	0	21	S
5563	1773	FTenover,ITickler	USA	TX	2009	Blood	PRJNA330544	A4C3M	808159	93	2864365	64866	t008	1	Y1-H1-G1-F1-M1-B1-Q1-B1-L1-O1	+	+	NAE	1	1	0	R
5564	1774	FTenover,ITickler	USA	TX	2009	Blood	PRJNA330544	A4HV5	468032	149	2906562	39649	t008	1	Y1-H1-G1-F1-M1-B1-Q1-B1-L1-O1	+	+	NAE	1	1	0	R
5565	1776	FTenover,ITickler	USA	TX	2009	Blood	PRJNA330544	A4HV5	481089	197	2857800	28286	t008	1	Y1-H1-G1-F1-M1-B1-Q1-B1-L1-O1	+	+	NAE	1	1	0	R
5566	1777	FTenover,ITickler	USA	TX	2009	Blood	PRJNA330544	A4HV5	881765	149	2855460	45308	t008	1	Y1-H1-G1-F1-M1-B1-Q1-B1-L1-O1	+	+	NAE	1	1	0	R
5567	1778	FTenover,ITickler	USA	TX	2009	Blood	PRJNA330544	A4HV5	908755	117	2865472	65832	t4229	1222	Y1-H1-G1-F1-M1-B1-H5-B1-L1-O1	+	+	NAE	1	1	0	R
5568	1779	FTenover,ITickler	USA	TX	2009	Blood	PRJNA330544	A4HV5	776949	76	2918548	71577	t008	1	Y1-H1-G1-F1-M1-B1-Q1-B1-L1-O1	+	+	NAE	1	1	0	R
5569	1780	FTenover,ITickler	USA	TX	2009	Blood	PRJNA330544	A4HV5	457484	175	2863705	37872	t2743	1224	Y1-H1-G1-F1-M1-B1-Q1-B1-J1-O1	+	+	NAE	1	1	7	R
5570	1782	FTenover,ITickler	USA	TX	2009	Blood	PRJNA248217	A4HV5	673179	69	2822925	105344	t4069	1220	Y1-G1-F1-M1-B1-O1	+	+	EB	0	0	NA	NA
5571	1785	FTenover,ITickler	USA	TX	2009	Blood	PRJNA330544	A4HV5	495455	132	2867801	50190	t2743	1224	Y1-H1-G1-F1-M1-B1-Q1-B1-J1-O1	+	+	NAE	1	1	7	R
5572	1786	FTenover,ITickler	USA	TX	2009	Blood	PRJNA330544	A4HV5	445782	44	2869565	175721	t008	1	Y1-H1-G1-F1-M1-B1-Q1-B1-L1-O1	+	+	NAE	0	0	22	S
5573	1807	FTenover,ITickler	USA	CA	2009	Nares	PRJNA330544	A4FWK,A4HV5	942442	88	2912287	69672	t008	1	Y1-H1-G1-F1-M1-B1-Q1-B1-L1-O1	+	+	NAE	0	0	24	S
5574	1815	FTenover,ITickler	USA	MA	2009	Nares	PRJNA330544	A4HV5	977758	91	2863647	107967	t211	59	Y1-H1-G1-G1-F1-M1-B1-Q1-B1-L1-O1	+	+	NAE	0	0	22	S
5575	1907	FTenover,ITickler	USA	CA	2009	Nares	PRJNA330544	A3NUE,A4HV5	1214717	87	2948219	81041	t008	1	Y1-H1-G1-F1-M1-B1-Q1-B1-L1-O1	+	+	NAE	1	1	0	R
5576	1910	FTenover,ITickler	USA	IL	2009	Nares	PRJNA330544	A4HV5	779405	52	2912169	109170	t622	364	Y1-H1-G1-F1-M1-B1-L1-O1	+	+	NAE	0	0	22	S
5578	1974	FTenover,ITickler	USA	IL	2009	Nares	PRJNA330544	A4FWK,A4HV5	894872	94	2911251	63938	t008	1	Y1-H1-G1-F1-M1-B1-Q1-B1-L1-O1	+	+	NAE	0	0	24	S
5579	1975	FTenover,ITickler	USA	IL	2009	Nares	PRJNA330544	A4HV5	484511	111	2857076	59889	t024	363	Y1-G1-F1-M1-B1-Q1-B1-L1-O1	+	+	NAE	1	1	0	R
5580	1979	FTenover,ITickler	USA	IL	2009	Nares	PRJNA248138	A4HV5	526638	84	2877148	81157	t008	1	Y1-H1-G1-F1-M1-B1-Q1-B1-L1-O1	+	+	NAE	0	0	25	S
5582	1989	FTenover,ITickler	USA	IL	2009	Nares	PRJNA330544	A4H40	744573	89	2913303	74638	t008	1	Y1-H1-G1-F1-M1-B1-Q1-B1-L1-O1	+	+	NAE	1	1	0	R
5583	1992	FTenover,ITickler	USA	IL	2009	Nares	PRJNA330544	A4H40	622500	141	2876166	44161	t008	1	Y1-H1-G1-F1-M1-B1-Q1-B1-L1-O1	+	+	NAE	0	0	17	I
5584	1997	FTenover,ITickler	USA	IL	2009	Nares	PRJNA330544	A4H40	826358	63	2834352	126079	t008	1	Y1-H1-G1-F1-M1-B1-Q1-B1-L1-O1	+	+	NAE	1	1	0	R
5585	1998	FTenover,ITickler	USA	IL	2009	Nares	PRJNA330544	A4FWK,A4H40	1023276	69	2917986	114488	t008	1	Y1-H1-G1-F1-M1-B1-Q1-B1-L1-O1	+	+	NAE	0	0	24	S
5586	2024	FTenover,ITickler	USA	IA	2009	Blood	PRJNA330544	A4H40	408113	98	2862197	71536	t008	1	Y1-H1-G1-F1-M1-B1-Q1-B1-L1-O1	+	+	NAE	1	1	0	R
5587	2026	FTenover,ITickler	USA	IA	2009	Blood	PRJNA330544	A4H40	765144	293	2769753	17921	t008	1	Y1-H1-G1-F1-M1-B1-Q1-B1-L1-O1	+	+	NAE	0	0	20	I
5589	2029	FTenover,ITickler	USA	IA	2009	Blood	PRJNA330544	A4H40	423152	143	2890997	39264	t051	4	Y1-H1-F1-G1-F1-M1-B1-Q1-B1-L1-O1	+	+	NAE	1	1	9	R
5590	2031	FTenover,ITickler	USA	IA	2009	Nares	PRJNA330544	A4FWK,A4H40	984747	155	2847556	45376	t008	1	Y1-H1-G1-F1-M1-B1-Q1-B1-L1-O1	+	+	NAE	0	0	24	S
5591	2038	FTenover,ITickler	USA	IA	2009	Nares	PRJNA330544	A4H40	444730	123	2839106	53706	t008	1	Y1-H1-G1-F1-M1-B1-Q1-B1-L1-O1	+	+	NAE	0	0	24	S
5593	2044	FTenover,ITickler	USA	GA	2009	Nares	PRJNA330544	A4FWK,A4H40	650914	102	2882692	58920	t681	839	Y1-H1-G1-F1-M1-M1-B1-Q1-B1-L1-O1	+	+	NAE	0	0	22	S
5594	2047	FTenover,ITickler	USA	GA	2009	Nares	PRJNA330544	A4H40	671519	74	2911780	87704	t008	1	Y1-H1-G1-F1-M1-B1-Q1-B1-L1-O1	+	+	NAE	1	1	0	R
5595	2050	FTenover,ITickler	USA	GA	2009	Blood	PRJNA330544	A4H40	631630	73	2847607	87453	t008	1	Y1-H1-G1-F1-M1-B1-Q1-B1-L1-O1	+	+	NAE	1	1	0	R
5596	2051	FTenover,ITickler	USA	GA	2009	Blood	PRJNA330544	A4H40	834830	107	2866958	81637	t008	1	Y1-H1-G1-F1-M1-B1-Q1-B1-L1-O1	+	+	NAE	0	0	24	S
5598	2053	FTenover,ITickler	USA	GA	2009	Blood	PRJNA330544	A4H40	700767	200	2897089	32261	t008	1	Y1-H1-G1-F1-M1-B1-Q1-B1-L1-O1	+	+	NAE	1	1	0	R
5599	2057	FTenover,ITickler	USA	GA	2009	Blood	PRJNA330544	A4H40	633222	186	2861178	29343	t008	1	Y1-H1-G1-F1-M1-B1-Q1-B1-L1-O1	+	+	NAE	1	1	0	R
5600	2059	FTenover,ITickler	USA	GA	2009	Blood	PRJNA330544	A4H40	699067	195	2895135	35066	t008	1	Y1-H1-G1-F1-M1-B1-Q1-B1-L1-O1	+	+	NAE	0	0	23	S
5601	2062	FTenover,ITickler	USA	GA	2009	Blood	PRJNA330544	A4H40	445873	227	2849915	26726	t008	1	Y1-H1-G1-F1-M1-B1-Q1-B1-L1-O1	+	+	NAE	0	0	18	I
5602	2067	FTenover,ITickler	USA	GA	2009	Blood	PRJNA330544	A3NUE,A4H1L	939856	69	2877462	87144	t008	1	Y1-H1-G1-F1-M1-B1-Q1-B1-L1-O1	+	+	NAE	1	1	0	R
5603	2068	FTenover,ITickler	USA	GA	2009	Blood	PRJNA330544	A4H1L	560920	143	2898418	43174	t008	1	Y1-H1-G1-F1-M1-B1-Q1-B1-L1-O1	+	+	NAE	1	1	0	R
5604	2071	FTenover,ITickler	USA	GA	2009	Blood	PRJNA248190	A4H1L	644709	69	2856072	82731	t6442	1295	Y1-H1-G1-F1-M1-B1-B1-B1-L1-O1	+	+	NAE	1	1	0	R
5605	2073	FTenover,ITickler	USA	GA	2009	Blood	PRJNA330544	A3NUE,A4H1L	1090171	86	2901360	89109	t008	1	Y1-H1-G1-F1-M1-B1-Q1-B1-L1-O1	+	+	NAE	0	0	23	S
5606	2146	FTenover,ITickler	USA	CA	2009	Nares	PRJNA330544	A4H1L	553589	86	2856111	78389	t008	1	Y1-H1-G1-F1-M1-B1-Q1-B1-L1-O1	+	+	NAE	1	1	0	R
5608	2155	FTenover,ITickler	USA	NY	2009	Nares	PRJNA330544	A4H1L	409895	159	2849641	38973	t008	1	Y1-H1-G1-F1-M1-B1-Q1-B1-L1-O1	+	+	NAE	1	1	0	R
5609	2157	FTenover,ITickler	USA	NY	2009	Nares	PRJNA330544	A4H1L	442662	150	2904747	46317	t008	1	Y1-H1-G1-F1-M1-B1-Q1-B1-L1-O1	+	+	NAE	0	0	25	S
5611	2160	FTenover,ITickler	USA	NY	2009	Blood	PRJNA330544	A4H1L	473533	164	2895703	38986	t008	1	Y1-H1-G1-F1-M1-B1-Q1-B1-L1-O1	+	+	NAE	0	0	24	S
5612	2162	FTenover,ITickler	USA	NY	2009	Blood	PRJNA330544	A4H1L	491590	142	2871987	47961	t024	363	Y1-G1-F1-M1-B1-Q1-B1-L1-O1	+	+	NAE	1	1	0	R
5613	2163	FTenover,ITickler	USA	NY	2009	Blood	PRJNA330544	A4H1L	613730	64	2867788	108199	t008	1	Y1-H1-G1-F1-M1-B1-Q1-B1-L1-O1	+	+	NAE	1	1	0	R
5614	2167	FTenover,ITickler	USA	NY	2009	Blood	PRJNA330544	A4H1L	525350	124	2933594	54696	t008	1	Y1-H1-G1-F1-M1-B1-Q1-B1-L1-O1	+	+	NAE	1	1	0	R
5615	2168	FTenover,ITickler	USA	NY	2009	Blood	PRJNA330544	A4H1L	717060	77	2871951	109054	t008	1	Y1-H1-G1-F1-M1-B1-Q1-B1-L1-O1	+	+	NAE	1	1	0	R
5621	2184	FTenover,ITickler	USA	GA	2009	Blood	PRJNA330544	A4H1L	694376	99	2914678	71301	t008	1	Y1-H1-G1-F1-M1-B1-Q1-B1-L1-O1	+	+	NAE	0	0	23	S
5622	2191	FTenover,ITickler	USA	MT	2009	Nares	PRJNA248187	A4H1L	408150	306	2818763	20284	t008	1	Y1-H1-G1-F1-M1-B1-Q1-B1-L1-O1	+	+	NAE	1	1	0	R
5624	2196	FTenover,ITickler	USA	MT	2009	Blood	PRJNA330544	A4H1L	727292	145	2856035	46122	t008	1	Y1-H1-G1-F1-M1-B1-Q1-B1-L1-O1	+	+	NAE	1	1	0	R
5625	2197	FTenover,ITickler	USA	MT	2009	Blood	PRJNA330544	A4H1L	523628	102	2819939	58732	t1617	1039	Y1-H1-G1-F1-M1-B1-Q1-L1-O1	+	+	NAE	0	0	21	S
5627	2278	FTenover,ITickler	USA	CA	2009	Nares	PRJNA330544	A4FWK,A4H1L	898953	67	2909320	127547	t008	1	Y1-H1-G1-F1-M1-B1-Q1-B1-L1-O1	+	+	NAE	0	0	23	S
5628	2280	FTenover,ITickler	USA	CA	2009	Nares	PRJNA330544	A4DG0	576508	98	2840758	61564	t008	1	Y1-H1-G1-F1-M1-B1-Q1-B1-L1-O1	+	+	NAE	1	1	0	R
5629	2283	FTenover,ITickler	USA	CA	2009	Blood	PRJNA330544	A4DG0	835625	102	2845527	60091	t008	1	Y1-H1-G1-F1-M1-B1-Q1-B1-L1-O1	+	+	NAE	1	1	0	R
5630	2284	FTenover,ITickler	USA	CA	2009	Blood	PRJNA330544	A4DG0	768136	110	2838050	54421	t008	1	Y1-H1-G1-F1-M1-B1-Q1-B1-L1-O1	+	+	NAE	1	1	0	R
5631	2285	FTenover,ITickler	USA	CA	2009	Blood	PRJNA330544	A4DG0	684613	112	2871998	53740	t008	1	Y1-H1-G1-F1-M1-B1-Q1-B1-L1-O1	+	+	NAE	1	1	0	R
5632	2304	FTenover,ITickler	USA	IL	2009	Nares	PRJNA248198	A4DG0	958217	70	2920277	96165	t008	1	Y1-H1-G1-F1-M1-B1-Q1-B1-L1-O1	+	+	NAE	0	0	22	S
5633	2305	FTenover,ITickler	USA	IL	2009	Nares	PRJNA330544	A4DG0	523503	155	2877377	38261	t008	1	Y1-H1-G1-F1-M1-B1-Q1-B1-L1-O1	+	+	NAE	1	1	0	R
5634	2323	FTenover,ITickler	USA	IL	2009	Nares	PRJNA330544	A3NUE,A4DG0	1058690	57	2920013	111017	t008	1	Y1-H1-G1-F1-M1-B1-Q1-B1-L1-O1	+	+	NAE	0	0	0	R
5635	2326	FTenover,ITickler	USA	IL	2009	Nares	PRJNA330544	A4DG0	427905	311	2849170	16870	t008	1	Y1-H1-G1-F1-M1-B1-Q1-B1-L1-O1	+	+	NAE	1	1	0	R
5637	2363	FTenover,ITickler	USA	CA	2010	Nares	PRJNA330544	A4DG0	537217	120	2866253	64751	t008	1	Y1-H1-G1-F1-M1-B1-Q1-B1-L1-O1	+	+	NAE	1	1	0	R
5638	2364	FTenover,ITickler	USA	CA	2010	Nares	PRJNA330544	A3NUE,A4DG0	712558	97	2917455	60145	t008	1	Y1-H1-G1-F1-M1-B1-Q1-B1-L1-O1	+	+	NAE	0	0	19	I
5639	2377	FTenover,ITickler	USA	CA	2010	Nares	PRJNA330544	A4DG0	537032	88	2868763	66056	t008	1	Y1-H1-G1-F1-M1-B1-Q1-B1-L1-O1	+	+	NAE	0	0	24	S
5641	2379	FTenover,ITickler	USA	CA	2010	Nares	PRJNA330544	A3NUE,A4DG0	1280185	79	2914184	91626	t008	1	Y1-H1-G1-F1-M1-B1-Q1-B1-L1-O1	+	+	NAE	1	1	0	R
5642	2384	FTenover,ITickler	USA	IL	2010	Nares	PRJNA330544	A4DG0	983620	48	2916146	119918	t008	1	Y1-H1-G1-F1-M1-B1-Q1-B1-L1-O1	+	+	NAE	1	1	0	R
5643	2392	FTenover,ITickler	USA	IL	2010	Nares	PRJNA330544	A4DG0	514549	142	2847030	39266	t008	1	Y1-H1-G1-F1-M1-B1-Q1-B1-L1-O1	+	+	NAE	1	1	0	R
5644	2398	FTenover,ITickler	USA	CA	2010	Nares	PRJNA330544	A4DG0	954497	128	2853994	53706	t008	1	Y1-H1-G1-F1-M1-B1-Q1-B1-L1-O1	+	+	NAE	0	0	26	S
5645	2401	FTenover,ITickler	USA	CA	2010	Nares	PRJNA330544	A4DG0	1178815	66	2853170	133359	t008	1	Y1-H1-G1-F1-M1-B1-Q1-B1-L1-O1	+	+	NAE	1	1	0	R
5646	2403	FTenover,ITickler	USA	IN	2010	Nares	PRJNA248081	A4DG0	915890	58	2841348	110493	t008	1	Y1-H1-G1-F1-M1-B1-Q1-B1-L1-O1	+	+	NAE	0	0	23	S
5647	2404	FTenover,ITickler	USA	IN	2010	Nares	PRJNA330544	A4DG0	927352	74	2860472	113790	t008	1	Y1-H1-G1-F1-M1-B1-Q1-B1-L1-O1	+	+	NAE	0	0	23	S
5650	2433	FTenover,ITickler	USA	CA	2010	Nares	PRJNA330544	A3NUE,A4GA1	1108299	64	2858904	112706	t008	1	Y1-H1-G1-F1-M1-B1-Q1-B1-L1-O1	+	+	NAE	1	1	0	R
5651	2435	FTenover,ITickler	USA	CA	2010	Nares	PRJNA330544	A3NUE,A4GA1	971303	97	2892578	54473	t008	1	Y1-H1-G1-F1-M1-B1-Q1-B1-L1-O1	+	+	NAE	1	1	0	R
5653	2460	FTenover,ITickler	USA	WA	2010	Nares	PRJNA330544	A3NUE,A4GA1	1283872	75	2873691	124313	t008	1	Y1-H1-G1-F1-M1-B1-Q1-B1-L1-O1	+	+	NAE	1	1	0	R
5654	2464	FTenover,ITickler	USA	WA	2010	Blood	PRJNA330544	A3NUE,A4GA1	889599	99	2865560	58221	t008	1	Y1-H1-G1-F1-M1-B1-Q1-B1-L1-O1	+	+	NAE	0	0	22	S
5655	2467	FTenover,ITickler	USA	WA	2010	Blood	PRJNA330544	A3NUE,A4GA1	1017954	127	2968321	53740	t008	1	Y1-H1-G1-F1-M1-B1-Q1-B1-L1-O1	+	+	NAE	0	0	22	S
5656	2469	FTenover,ITickler	USA	WA	2010	Blood	PRJNA330544	A4GA1	697889	165	2842791	34418	t008	1	Y1-H1-G1-F1-M1-B1-Q1-B1-L1-O1	+	+	NAE	1	1	0	R
5659	2479	FTenover,ITickler	USA	SC	2010	Nares	PRJNA330544	A4GA1	400169	447	2792884	11726	t008	1	Y1-H1-G1-F1-M1-B1-Q1-B1-L1-O1	+	+	NAE	1	1	0	R
5661	2484	FTenover,ITickler	USA	SC	2010	Blood	PRJNA330544	A4GA1	870475	84	2867978	56237	t648	222	Y1-F1-M1-B1-Q1-B1-L1-O1	+	+	NAE	0	0	25	S
5662	2485	FTenover,ITickler	USA	SC	2010	Blood	PRJNA248203	A4GA1	916610	61	2896017	105172	t008	1	Y1-H1-G1-F1-M1-B1-Q1-B1-L1-O1	+	+	NAE	1	1	0	R
5663	2487	FTenover,ITickler	USA	SC	2010	Blood	PRJNA330544	A4GA1	1008132	76	2914706	110361	t008	1	Y1-H1-G1-F1-M1-B1-Q1-B1-L1-O1	+	+	NAE	1	1	0	R
5666	2491	FTenover,ITickler	USA	SC	2010	Blood	PRJNA330544	A4GA1	1066738	59	2872026	107770	t008	1	Y1-H1-G1-F1-M1-B1-Q1-B1-L1-O1	+	+	NAE	0	0	23	S
5667	2509	FTenover,ITickler	USA	WA	2010	Blood	PRJNA330544	A4GA1	974585	113	2903075	73109	t008	1	Y1-H1-G1-F1-M1-B1-Q1-B1-L1-O1	+	+	NAE	1	1	0	R
5668	C123	CArias,PPlanet,JReyes	Colombia	?	3.8.2006	Surgical wound	PRJNA247361	A4GA1	955514	98	2844348	59731	t024	363	Y1-G1-F1-M1-B1-Q1-B1-L1-O1	+	+	SAE	0	0	NA	NA
5669	C186	CArias,PPlanet,JReyes	Colombia	?	3.17.2006	Arthritis aspirate	PRJNA247398	A4GA1	992471	225	2816906	23685	t008	1	Y1-H1-G1-F1-M1-B1-Q1-B1-L1-O1	+	+	SAE	0	0	NA	NA
5670	C329	CArias,PPlanet,JReyes	Colombia	?	5.11.2006	Blood	PRJNA247399	A4GA1	884752	107	2843700	63822	t008	1	Y1-H1-G1-F1-M1-B1-Q1-B1-L1-O1	+	+	SAE	0	0	NA	NA
5671	E396	CArias,PPlanet,JReyes	Ecuador	?	5.12.2006	Osteomyelitis aspirate	PRJNA247380	A4GA1	866690	77	2854237	90302	t008	1	Y1-H1-G1-F1-M1-B1-Q1-B1-L1-O1	+	+	SAE	0	0	NA	NA
5672	E404	CArias,PPlanet,JReyes	Ecuador	?	5.12.2006	Abscess	PRJNA247401	A4GA1	1081174	74	2840275	66260	t008	1	Y1-H1-G1-F1-M1-B1-Q1-B1-L1-O1	+	+	SAE	0	0	NA	NA
5673	C679	CArias,PPlanet,JReyes	Colombia	?	9.7.2006	Surgical wound	PRJNA247391	A3U0V	644359	208	2831535	26344	t008	1	Y1-H1-G1-F1-M1-B1-Q1-B1-L1-O1	+	+	SAE	0	0	NA	NA
5675	C1058	CArias,PPlanet,JReyes	Colombia	?	5.31.2007	CSF	PRJNA247396	A4FWK,A3U0V	817638	97	2835107	64075	t024	363	Y1-G1-F1-M1-B1-Q1-B1-L1-O1	+	+	SAE	0	0	NA	NA
5676	E1470	CArias,PPlanet,JReyes	Ecuador	?	3.14.2007	Abscess	PRJNA247382	A4FWK,A3U0V	957200	96	2823981	52100	t008	1	Y1-H1-G1-F1-M1-B1-Q1-B1-L1-O1	+	+	EB	0	0	NA	NA
5677	C1667	CArias,PPlanet,JReyes	Colombia	?	4.13.2007	Surgical wound	PRJNA247376	A3U0V	866509	331	2815082	14778	t008	1	Y1-H1-G1-F1-M1-B1-Q1-B1-L1-O1	+	+	SAE	0	0	NA	NA
5678	C1675	CArias,PPlanet,JReyes	Colombia	?	4.27.2007	Blood	PRJNA247386	A3U0V	449208	389	2820400	13860	t6898	New 4	Y1-G1-F1-O1	+	+	SAE	0	0	NA	NA
5680	1126	RGoering	USA	?	2001	?	PRJNA330544	A4G2V	507924	248	2852004	24426	t008	1	Y1-H1-G1-F1-M1-B1-Q1-B1-L1-O1	+	+	NAE	0	0	24	S
5681	1127	RGoering	USA	?	2003	?	PRJNA330544	A4G2V	680739	218	2857115	23942	t008	1	Y1-H1-G1-F1-M1-B1-Q1-B1-L1-O1	+	+	NAE	0	0	23	S
5683	1129	RGoering	USA	CA	2003	Wound	PRJNA330544	A4G2V	858507	176	2860257	37510	t008	1	Y1-H1-G1-F1-M1-B1-Q1-B1-L1-O1	+	+	NAE	1	1	0	R
5684	1130	RGoering	USA	CA	2003	Wound	PRJNA330544	A4G2V	553105	154	2856782	38202	t008	1	Y1-H1-G1-F1-M1-B1-Q1-B1-L1-O1	+	+	NAE	1	1	0	R
5685	1131	RGoering	USA	CA	2004	Wound	PRJNA330544	A4G2V	756612	111	2868489	53706	t008	1	Y1-H1-G1-F1-M1-B1-Q1-B1-L1-O1	+	+	NAE	0	0	25	S
5686	1132	RGoering	USA	CA	2003	Perineum	PRJNA330544	A4G2V	709939	255	2848263	22601	t008	1	Y1-H1-G1-F1-M1-B1-Q1-B1-L1-O1	+	+	NAE	1	1	0	R
5687	1133	RGoering	USA	CA	2004	Nares	PRJNA330544	A4G2V	412155	361	2800474	15463	t008	1	Y1-H1-G1-F1-M1-B1-Q1-B1-L1-O1	+	+	NAE	0	0	23	S
5688	1134	RGoering	USA	CA	2004	Wound	PRJNA330544	A4G2V	472327	492	2807657	10583	t008	1	Y1-H1-G1-F1-M1-B1-Q1-B1-L1-O1	+	+	NAE	0	0	22	S
5689	1135	RGoering	USA	CO	2003	Wound	PRJNA330544	A4G2V	647125	141	2867310	46315	t008	1	Y1-H1-G1-F1-M1-B1-Q1-B1-L1-O1	+	+	NAE	0	0	25	S
5690	1136	RGoering	USA	CO	2003	Nares	PRJNA330544	A3NUE,A4G2V	1339524	68	2874775	87165	t008	1	Y1-H1-G1-F1-M1-B1-Q1-B1-L1-O1	+	+	NAE	0	0	23	S
5692	1138	RGoering	USA	MO	2004	Wound	PRJNA330544	A4G2V	505136	194	2861557	30110	t008	1	Y1-H1-G1-F1-M1-B1-Q1-B1-L1-O1	+	+	NAE	0	0	24	S
5693	1139	RGoering	USA	MS	2001	Soft skin	PRJNA330544	A4G2V	428166	265	2845499	19947	t008	1	Y1-H1-G1-F1-M1-B1-Q1-B1-L1-O1	+	+	NAE	0	1	18	I
5695	1141	RGoering	USA	PA	2001	Nares	PRJNA330544	A4G2V	754024	138	2867222	39589	t008	1	Y1-H1-G1-F1-M1-B1-Q1-B1-L1-O1	+	+	NAE	0	0	25	S
5697	1143	RGoering	USA	PA	2001	Wound	PRJNA330544	A4G2V	908434	168	2867823	36573	t008	1	Y1-H1-G1-F1-M1-B1-Q1-B1-L1-O1	+	+	NAE	0	0	26	S
5698	1144	RGoering	USA	TN	2002	Wound	PRJNA330544	A4G2V	778771	133	2864928	48299	t008	1	Y1-H1-G1-F1-M1-B1-Q1-B1-L1-O1	+	+	NAE	0	0	23	S
5703	1149	RGoering	USA	TX	2004	Sputum	PRJNA330544	A4G2V	1061795	98	2865968	62394	t008	1	Y1-H1-G1-F1-M1-B1-Q1-B1-L1-O1	+	+	NAE	0	0	25	S
5705	1151	RGoering	USA	WA	2003	?	PRJNA330544	A4G2V	949790	112	2877385	60970	t008	1	Y1-H1-G1-F1-M1-B1-Q1-B1-L1-O1	+	+	NAE	0	0	23	S
5706	1152	RGoering	USA	WA	2003	Nares abscess	PRJNA330544	A4G2V	936959	91	2871559	57022	t008	1	Y1-H1-G1-F1-M1-B1-Q1-B1-L1-O1	+	+	NAE	0	0	22	S
5707	1319, 43469	RGoering,RSkov,ALarsen	Denmark	?	10.15.2004	Sputum	PRJNA330544	A4HDJ,A4G36	1025226	95	2873644	65322	t008	1	Y1-H1-G1-F1-M1-B1-Q1-B1-L1-O1	+	-	NonUSA300	0	0	NA	NA
5708	1320, 43484	RGoering,RSkov,ALarsen	Denmark	?	11.24.2004	?	PRJNA330544	A4G36	544642	299	2842262	17610	t008	1	Y1-H1-G1-F1-M1-B1-Q1-B1-L1-O1	+	+	NAE	1	1	0	R
5709	1316, 40149	RGoering,RSkov,ALarsen	Denmark	?	1.26.2004	?	PRJNA330544	A4G36	677160	138	2854122	43425	t008	1	Y1-H1-G1-F1-M1-B1-Q1-B1-L1-O1	+	+	NAE	0	0	24	S
5710	1322, 44073	RGoering,RSkov,ALarsen	Denmark	?	1.13.2005	Burn wound	PRJNA330544	A4G36	591162	132	2885419	43324	t008	1	Y1-H1-G1-F1-M1-B1-Q1-B1-L1-O1	+	+	NAE	0	0	24	S
5712	1422	RGoering	Germany	?	2007	?	PRJNA330544	A4G36	565117	153	2822060	45959	t1578	722	Y1-H1-G1-F1-M1-B1-Q1-B1-M1	+	+	NAE	0	0	22	S
5713	1424	RGoering	Germany	?	2007	?	PRJNA330544	A4G36	590724	298	2841000	18290	t1578	722	Y1-H1-G1-F1-M1-B1-Q1-B1-M1	+	+	NAE	0	0	22	S
5714	1426	RGoering	Germany	?	2007	?	PRJNA330544	A4HDJ,A4G36	1373713	107	2871466	69091	t1578	722	Y1-H1-G1-F1-M1-B1-Q1-B1-M1	+	+	NAE	0	0	22	S
5718	1741, 03-16593	RGoering,GCoombs	Australia	?	2003	?	PRJNA330544	A4G36	562106	265	2845441	21349	t008	1	Y1-H1-G1-F1-M1-B1-Q1-B1-L1-O1	+	+	NAE	1	1	0	R
5719	1743, 04-15151	RGoering,GCoombs	Australia	?	2004	?	PRJNA330544	A4HDJ,A4G36	866805	116	2860359	59579	t008	1	Y1-H1-G1-F1-M1-B1-Q1-B1-L1-O1	+	+	NAE	1	1	0	R
5720	1749, 05-15242	RGoering,GCoombs	Australia	?	2005	?	PRJNA330544	A4HDJ,A4G36	680567	162	2876000	38071	t008	1	Y1-H1-G1-F1-M1-B1-Q1-B1-L1-O1	+	+	NAE	1	1	7	R
5721	1760, 06-15950	RGoering,GCoombs	Australia	?	2006	?	PRJNA330544	A4HDJ,A4G36	769482	263	2896406	20522	t008	1	Y1-H1-G1-F1-M1-B1-Q1-B1-L1-O1	+	+	NAE	1	1	0	R
5722	1408, M04/0266	RGoering,DColeman,AShore	Ireland	?	2004	Inguinal lymphadenitis	PRJNA330544	A4FWK,A3U0V	597995	141	2912061	44910	t4306	New 6	Y1-H1-G1-F1-M1-B1-L1-B1-L1-O1	+	+	NAE	0	0	22	S
5723	1409, M05/0028	RGoering,DColeman,AShore	Ireland	?	2005	Buttock abscess	PRJNA330544	A4HDJ,A4G36	961932	138	2867263	54219	t008	1	Y1-H1-G1-F1-M1-B1-Q1-B1-L1-O1	+	+	NAE	0	0	24	S
5724	1414, M06/0057	RGoering,DColeman,AShore	Ireland	?	2006	?	PRJNA330544	A4HDJ,A4G36	526435	245	2899424	24591	t008	1	Y1-H1-G1-F1-M1-B1-Q1-B1-L1-O1	+	+	NAE	0	0	19	I
5725	1418, M07/0023	RGoering,DColeman,AShore	Ireland	?	2007	Bursitis	PRJNA330544	A4HDJ,A4G36	821914	114	2869379	52182	t304	91	Y1-C2-F1-M1-B1-Q1-B1-L1-O1	+	+	NAE	0	0	25	S
5726	1575, S1MRSA9-25	RGoering,IRobledo,GVazquez	USA	Puerto Rico	1.30.2009	Skin Abscess	PRJNA330544	A4LBV	481495	208	2844602	26641	t008	1	Y1-H1-G1-F1-M1-B1-Q1-B1-L1-O1	+	+	NAE	0	1	10	R
5727	1576, S1MRSA9-47	RGoering,IRobledo,GVazquez	USA	Puerto Rico	4.27.2009	Nose	PRJNA330544	A4LBV	584167	275	2878101	20496	t008	1	Y1-H1-G1-F1-M1-B1-Q1-B1-L1-O1	+	+	NAE	1	1	0	R
5728	1577, S2MRSA9-10	RGoering,IRobledo,GVazquez	USA	Puerto Rico	1.15.2009	Skin Abscess	PRJNA330544	A4LBV	747554	124	2859182	49271	t008	1	Y1-H1-G1-F1-M1-B1-Q1-B1-L1-O1	+	+	NAE	1	1	0	R
5729	1578, S2MRSA9-15	RGoering,IRobledo,GVazquez	USA	Puerto Rico	1.15.2009	Skin Ulcer	PRJNA330544	A4LBV	631855	102	2853953	59508	t008	1	Y1-H1-G1-F1-M1-B1-Q1-B1-L1-O1	+	+	NAE	1	1	0	R
5730	1579, S2MRSA9-56	RGoering,IRobledo,GVazquez	USA	Puerto Rico	2.18.2009	Blood	PRJNA330544	A4LBV	629555	192	2851559	30778	t008	1	Y1-H1-G1-F1-M1-B1-Q1-B1-L1-O1	+	+	NAE	1	1	0	R
5731	1580, S2MRSA9-58	RGoering,IRobledo,GVazquez	USA	Puerto Rico	2.16.2009	Sputum	PRJNA330544	A4LBV	595177	173	2851972	31650	t008	1	Y1-H1-G1-F1-M1-B1-Q1-B1-L1-O1	+	+	NAE	0	1	12	R
5732	1581, S2MRSA9-90	RGoering,IRobledo,GVazquez	USA	Puerto Rico	3.9.2009	Nose	PRJNA330544	A4LBV	612954	162	2848252	47942	t008	1	Y1-H1-G1-F1-M1-B1-Q1-B1-L1-O1	+	+	NAE	1	1	9	R
5733	1582, W1MRSA9-12	RGoering,IRobledo,GVazquez	USA	Puerto Rico	1.19.2009	Skin Abscess	PRJNA330544	A4LBV	725007	266	2843815	23263	t008	1	Y1-H1-G1-F1-M1-B1-Q1-B1-L1-O1	+	+	NAE	1	1	0	R
5734	1583, W1MRSA9-31	RGoering,IRobledo,GVazquez	USA	Puerto Rico	2.24.2009	Knee	PRJNA330544	A4LBV	677584	138	2852761	46438	t008	1	Y1-H1-G1-F1-M1-B1-Q1-B1-L1-O1	+	+	NAE	0	0	22	S
5735	1584, W2MRSA8-13	RGoering,IRobledo,GVazquez	USA	Puerto Rico	9.14.2008	Wound	PRJNA330544	A4LBV	600317	107	2863078	63371	t008	1	Y1-H1-G1-F1-M1-B1-Q1-B1-L1-O1	+	+	NAE	0	1	22	S
5736	2048, C1MRSA9-001	RGoering,IRobledo,GVazquez	USA	Puerto Rico	1.5.2009	Skin Abscess	PRJNA330544	A4LBV	648130	120	2857387	49675	t1578	722	Y1-H1-G1-F1-M1-B1-Q1-B1-M1	+	+	NAE	0	0	25	S
5737	2049, C1MRSA9-006	RGoering,IRobledo,GVazquez	USA	Puerto Rico	1.15.2009	Skin Abscess	PRJNA330544	A4LBV	687295	162	2892285	39133	t008	1	Y1-H1-G1-F1-M1-B1-Q1-B1-L1-O1	+	+	NAE	1	1	0	R
5738	2050, C1MRSA9-011	RGoering,IRobledo,GVazquez	USA	Puerto Rico	1.15.2009	Nose	PRJNA330544	A4LBV	699275	114	2861756	50574	t008	1	Y1-H1-G1-F1-M1-B1-Q1-B1-L1-O1	+	+	NAE	0	0	28	S
5739	2051, C1MRSA9-016	RGoering,IRobledo,GVazquez	USA	Puerto Rico	1.23.2009	Skin Abscess	PRJNA330544	A4LBV	542657	341	2824700	14944	t121	245	Y1-H1-F1-M1-B1-Q1-B1-L1-O1	+	+	NAE	0	1	11	R
5741	2053, C1MRSA9-028	RGoering,IRobledo,GVazquez	USA	Puerto Rico	2.2.2009	Skin Wound	PRJNA330544	A4LBV	735659	214	2857087	26112	t008	1	Y1-H1-G1-F1-M1-B1-Q1-B1-L1-O1	+	+	NAE	0	1	9	R
5742	2054, C1MRSA9-031	RGoering,IRobledo,GVazquez	USA	Puerto Rico	2.2.2009	Skin Abscess	PRJNA330544	A4LBV	604874	193	2872337	31251	t008	1	Y1-H1-G1-F1-M1-B1-Q1-B1-L1-O1	+	+	NAE	1	1	8	R
5743	2055, C1MRSA9-034	RGoering,IRobledo,GVazquez	USA	Puerto Rico	2.7.2009	Skin Abscess	PRJNA330544	A4LBV	622324	190	2887504	29665	t008	1	Y1-H1-G1-F1-M1-B1-Q1-B1-L1-O1	+	+	NAE	0	0	24	S
5744	2056, C1MRSA9-040	RGoering,IRobledo,GVazquez	USA	Puerto Rico	2.20.2009	Skin Abscess	PRJNA330544	A4LBV	649395	144	2874842	40902	t008	1	Y1-H1-G1-F1-M1-B1-Q1-B1-L1-O1	+	+	NAE	1	1	0	R
5746	Box1-1	RGoering	USA	NE	2004	?	PRJNA330544	A3U0V	674326	91	2910710	65407	t008	1	Y1-H1-G1-F1-M1-B1-Q1-B1-L1-O1	+	+	NAE	1	1	7	R
5747	Box1-2	RGoering	USA	NE	2004	?	PRJNA330544	A3U0V	751671	306	2838767	18855	t008	1	Y1-H1-G1-F1-M1-B1-Q1-B1-L1-O1	+	+	NAE	1	1	0	R
5748	Box1-3	RGoering	USA	NE	2004	?	PRJNA330544	A3U0V	632932	579	2786838	8252	t008	1	Y1-H1-G1-F1-M1-B1-Q1-B1-L1-O1	+	+	NAE	1	1	0	R
5749	Box1-4	RGoering	USA	NE	2004	?	PRJNA330544	A3U0V	720628	417	2835697	12155	t622	364	Y1-H1-G1-F1-M1-B1-L1-O1	+	+	NAE	0	0	28	S
5750	Box1-19	RGoering	USA	NE	2004	?	PRJNA330544	A3U0V	680800	442	2821904	12800	t008	1	Y1-H1-G1-F1-M1-B1-Q1-B1-L1-O1	+	+	NAE	0	0	24	S
5751	Box1-20	RGoering	USA	NE	2004	?	PRJNA330544	A3U0V	808303	181	2864404	38549	t008	1	Y1-H1-G1-F1-M1-B1-Q1-B1-L1-O1	+	+	NAE	1	1	0	R
5752	Box1-21	RGoering	USA	NE	2004	?	PRJNA330544	A3U0V	632917	271	2888434	20679	t008	1	Y1-H1-G1-F1-M1-B1-Q1-B1-L1-O1	+	+	NAE	0	0	22	S
5753	Box1-23	RGoering	USA	NE	2004	?	PRJNA330544	A4G36	480807	279	2839141	19173	t008	1	Y1-H1-G1-F1-M1-B1-Q1-B1-L1-O1	+	+	NAE	1	1	0	R
6284	3401A	EBrown	USA	TX	2010	Nasal	PRJNA330544	AC9FH	632985	345	2894750	17464		1	Y1-H1-G1-F1-M1-B1-Q1-B1-L1-O1	+	+	NAE	1	1	0	R
6285	3261A	EBrown	USA	TX	2010	Nasal	PRJNA330544	AC9FH	635894	560	2793818	8895		1	Y1-H1-G1-F1-M1-B1-Q1-B1-L1-O1	+	+	NAE	1	1	0	R
6286	3236A	EBrown	USA	TX	2010	Nasal	PRJNA330544	AC9FH	1103624	165	2855683	43029		1	Y1-H1-G1-F1-M1-B1-Q1-B1-L1-O1	+	+	NAE	1	1	0	R
6287	3257B	EBrown	USA	TX	2010	Nasal	PRJNA330544	AC9FH	592057	375	2890978	14627		1	Y1-H1-G1-F1-M1-B1-Q1-B1-L1-O1	+	+	NAE	0	0	18	I
6288	8581	FTenover,ITickler	USA	FL	2011	Blood	PRJNA330544	AC8FA,AC9DG	869469	73	2917826	98989		1	Y1-H1-G1-F1-M1-B1-Q1-B1-L1-O1	+	+	NAE	1	1	0	R
6289	8596	FTenover,ITickler	USA	FL	2011	Nasal	PRJNA330544	AC8FA,AC9DG	786418	108	2870737	55120		1	Y1-H1-G1-F1-M1-B1-Q1-B1-L1-O1	+	+	NAE	0	1	20	I
6290	8600	FTenover,ITickler	USA	FL	2011	Nasal	PRJNA330544	AC8FA	415308	192	2867274	32365		1	Y1-H1-G1-F1-M1-B1-Q1-B1-L1-O1	+	+	NAE	1	1	0	R
6291	8594	FTenover,ITickler	USA	FL	2011	Nasal	PRJNA330544	AC8FA,AC9DG	802743	26	2913387	381691		409	Y1-H1-H1-G1-F1-M1-B1-Q1-Q1-B1-L1-O1	+	+	NAE	0	0	21	S
6292	8587	FTenover,ITickler	USA	FL	2011	Blood	PRJNA330544	AC8FA,AC9DG	1018573	167	2915385	36908		1	Y1-H1-G1-F1-M1-B1-Q1-B1-L1-O1	+	+	NAE	0	0	22	S
6293	8584	FTenover,ITickler	USA	FL	2011	Blood	PRJNA330544	AC9DG	912972	338	2856140	17383		1	Y1-H1-G1-F1-M1-B1-Q1-B1-L1-O1	+	-	NAE	1	1	8	R
6294	7702	FTenover,ITickler	USA	GA	2011	Blood	PRJNA330544	AC8FA,AC9DG	803302	54	2925770	128002		1	Y1-H1-G1-F1-M1-B1-Q1-B1-L1-O1	+	+	NAE	1	1	0	R
6295	8336	FTenover,ITickler	USA	GA	2011	Nasal	PRJNA330544	AC8FA,AC9DG	878057	113	2917808	55510		1	Y1-H1-G1-F1-M1-B1-Q1-B1-L1-O1	+	+	NAE	1	1	0	R
6297	8337	FTenover,ITickler	USA	GA	2011	Nasal	PRJNA330544	AC9DG	285346	385	2821823	13574		1	Y1-H1-G1-F1-M1-B1-Q1-B1-L1-O1	+	-	NAE	1	1	0	R
6299	7367	FTenover,ITickler	USA	HI	2011	Blood	PRJNA330544	AC8FA,AC9DG	874556	86	2917035	82905		1	Y1-H1-G1-F1-M1-B1-Q1-B1-L1-O1	+	+	NAE	1	1	0	R
6300	7368	FTenover,ITickler	USA	HI	2011	Blood	PRJNA330544	AC8FA	551923	195	2912694	29164		1	Y1-H1-G1-F1-M1-B1-Q1-B1-L1-O1	+	+	NAE	1	1	8	R
6301	7369	FTenover,ITickler	USA	HI	2011	Blood	PRJNA330544	AC8FA,AC9DG	834402	59	2872167	123391		1	Y1-H1-G1-F1-M1-B1-Q1-B1-L1-O1	+	+	NAE	0	0	25	S
6302	7372	FTenover,ITickler	USA	HI	2011	Blood	PRJNA330544	AC8FA,AC9DG	778803	46	2904700	160218		1	Y1-H1-G1-F1-M1-B1-Q1-B1-L1-O1	+	+	NAE	1	1	0	R
6303	7683	FTenover,ITickler	USA	HI	2011	Nasal	PRJNA330544	AC8FA,AC9DG	992751	101	2856768	108095		1	Y1-H1-G1-F1-M1-B1-Q1-B1-L1-O1	+	+	NAE	0	0	24	S
6304	7684	FTenover,ITickler	USA	HI	2011	Nasal	PRJNA330544	AC8FA	556550	39	2918266	334970		1	Y1-H1-G1-F1-M1-B1-Q1-B1-L1-O1	+	+	NAE	1	1	0	R
6305	6188	FTenover,ITickler	USA	IA	2011	Nasal	PRJNA330544	AC8FA	576100	168	2827510	37042		1	Y1-H1-G1-F1-M1-B1-Q1-B1-L1-O1	+	+	NAE	0	0	19	I
6306	6190	FTenover,ITickler	USA	IA	2011	Nasal	PRJNA330544	AC8FA	525844	105	2868695	65955		1	Y1-H1-G1-F1-M1-B1-Q1-B1-L1-O1	+	+	NAE	1	1	0	R
6307	6191	FTenover,ITickler	USA	IA	2011	Nasal	PRJNA330544	AC8FA	620154	263	2848593	21396		1	Y1-H1-G1-F1-M1-B1-Q1-B1-L1-O1	+	+	NAE	0	0	24	S
6308	6195	FTenover,ITickler	USA	IA	2011	Blood	PRJNA330544	AC8FA	467397	85	2865533	92721		1	Y1-H1-G1-F1-M1-B1-Q1-B1-L1-O1	+	+	NAE	1	1	0	R
6309	6196	FTenover,ITickler	USA	IA	2011	Blood	PRJNA330544	AC8FA	492576	99	2821829	65894		1	Y1-H1-G1-F1-M1-B1-Q1-B1-L1-O1	+	+	NAE	1	1	0	R
6310	6204	FTenover,ITickler	USA	IA	2011	Blood	PRJNA330544	AC8FA	535523	72	2877729	121837		1	Y1-H1-G1-F1-M1-B1-Q1-B1-L1-O1	+	+	NAE	0	0	22	S
6311	7243	FTenover,ITickler	USA	IL	2011	Nasal	PRJNA330544	AC8FA	426070	90	2867138	65077		1	Y1-H1-G1-F1-M1-B1-Q1-B1-L1-O1	+	+	NAE	0	0	23	S
6312	7247	FTenover,ITickler	USA	IL	2011	Blood	PRJNA330544	AC8FA	714848	123	2909993	50485		1	Y1-H1-G1-F1-M1-B1-Q1-B1-L1-O1	+	+	NAE	1	0	0	R
6313	7252	FTenover,ITickler	USA	IL	2011	Blood	PRJNA330544	AC8FA	605280	292	2840268	19367		1	Y1-H1-G1-F1-M1-B1-Q1-B1-L1-O1	+	+	NAE	1	1	10	R
6314	7245	FTenover,ITickler	USA	IL	2011	Blood	PRJNA330544	AC8FA	595900	186	2847182	31927		new	Y1-H1-G1-F1-M1-Q1-B1-L1-O1	+	+	NAE	0	0	26	S
6315	7241	FTenover,ITickler	USA	IL	2011	Nasal	PRJNA330544	AC9DG	709111	189	2825906	32787		new	Y1-H1-G1-F1-M1-E5-Q1-B1-L1-O1	+	-	NAE	0	0	27	S
6316	5899	FTenover,ITickler	USA	MA	2011	Blood	PRJNA330544	AC8FA	609856	222	2807316	23253		1	Y1-H1-G1-F1-M1-B1-Q1-B1-L1-O1	-	+	NAE	0	0	23	S
6317	5900	FTenover,ITickler	USA	MA	2011	Blood	PRJNA330544	AC8FA	1151845	108	2864810	67963		1	Y1-H1-G1-F1-M1-B1-Q1-B1-L1-O1	+	+	NAE	0	0	23	S
6318	5903	FTenover,ITickler	USA	MA	2011	Blood	PRJNA330544	AC8FA,AC9DG	863358	186	2819033	33021		1	Y1-H1-G1-F1-M1-B1-Q1-B1-L1-O1	+	-	NAE	1	1	9	R
6319	5902	FTenover,ITickler	USA	MA	2011	Blood	PRJNA330544	AC8FA	650431	275	2850835	22051		1360	Y1-L1-G1-F1-M1-B1-Q1-B1-L1-O1	+	+	NAE	1	1	0	R
6320	8285	FTenover,ITickler	USA	NY	2011	Blood	PRJNA330544	AC8FA	704652	299	2891670	21954		1	Y1-H1-G1-F1-M1-B1-Q1-B1-L1-O1	+	+	NAE	0	0	25	S
6321	8291	FTenover,ITickler	USA	NY	2011	Blood	PRJNA330544	AC8FA	618809	244	2889291	26101		1	Y1-H1-G1-F1-M1-B1-Q1-B1-L1-O1	+	+	NAE	1	1	0	R
6322	8292	FTenover,ITickler	USA	NY	2011	Blood	PRJNA330544	AC8FA	773483	456	2869300	11582		1	Y1-H1-G1-F1-M1-B1-Q1-B1-L1-O1	+	+	NAE	0	0	25	S
6323	8299	FTenover,ITickler	USA	NY	2011	Nasal	PRJNA330544	AC8FA	766172	419	2865428	13307		1	Y1-H1-G1-F1-M1-B1-Q1-B1-L1-O1	+	+	NAE	1	1	0	R
6324	8300	FTenover,ITickler	USA	NY	2011	Nasal	PRJNA330544	AC8FA	701412	686	2785127	6503		1	Y1-H1-G1-F1-M1-B1-Q1-B1-L1-O1	+	+	NAE	1	1	0	R
6325	8293	FTenover,ITickler	USA	NY	2011	Blood	PRJNA330544	AC8FA	504600	413	2842872	13453		new	Y1-H1-I3-F1-M1-B1-Q1-B1-L1-O1	+	+	NAE	1	1	0	R
6327	6311	FTenover,ITickler	USA	PA	2011	Nasal	PRJNA330544	AC8FA	554933	251	2858608	26033		1	Y1-H1-G1-F1-M1-B1-Q1-B1-L1-O1	+	+	NAE	0	0	25	S
6328	6314	FTenover,ITickler	USA	PA	2011	Blood	PRJNA330544	AC8FA	585128	236	2889780	26636		1	Y1-H1-G1-F1-M1-B1-Q1-B1-L1-O1	+	+	NAE	1	1	0	R
6329	6316	FTenover,ITickler	USA	PA	2011	Blood	PRJNA330544	AC8FA	591024	392	2876364	13061		1	Y1-H1-G1-F1-M1-B1-Q1-B1-L1-O1	+	+	NAE	1	1	10	R
6330	7018	FTenover,ITickler	USA	PA	2011	Nasal	PRJNA330544	AC9FH	843560	216	2878462	30718		1	Y1-H1-G1-F1-M1-B1-Q1-B1-L1-O1	+	+	NAE	0	1	22	S
6331	7019	FTenover,ITickler	USA	PA	2011	Nasal	PRJNA330544	AC9FH	620241	399	2882664	14058		1	Y1-H1-G1-F1-M1-B1-Q1-B1-L1-O1	+	+	NAE	0	0	23	S
6332	7023	FTenover,ITickler	USA	PA	2011	Blood	PRJNA330544	AC9FH	672449	366	2842801	16920		1	Y1-H1-G1-F1-M1-B1-Q1-B1-L1-O1	+	+	NAE	0	0	22	S
6336	NAM68	EBrown	USA	TX	2010		PRJNA330544	AC9FH	598108	366	2889193	15646		1	Y1-H1-G1-F1-M1-B1-Q1-B1-L1-O1	+	+	NAE	1	1	9	R
6337	NAM60	EBrown	USA	TX	2010		PRJNA330544	AC9FH	602103	330	2873769	18601		1	Y1-H1-G1-F1-M1-B1-Q1-B1-L1-O1	+	+	NAE	0	0	23	S
6340	30810	BKreiswirth/SWang/KStevenson	USA	OH	2008	Skin and soft tissue	PRJNA330544	AC9FH	645118	312	2837078	17197		1	Y1-H1-G1-F1-M1-B1-Q1-B1-L1-O1	+	+	NAE	0	0	22	S
6341	30813	BKreiswirth/SWang/KStevenson	USA	OH	2008	Skin and soft tissue	PRJNA330544	AC9FH	782394	309	2895261	20343		1	Y1-H1-G1-F1-M1-B1-Q1-B1-L1-O1	+	+	NAE	1	1	0	R
6342	30823	BKreiswirth/SWang/KStevenson	USA	OH	2008	Skin and soft tissue	PRJNA330544	AC9FH	473242	640	2808805	7532		1	Y1-H1-G1-F1-M1-B1-Q1-B1-L1-O1	+	+	NAE	0	0	21	S
6343	30825	BKreiswirth/SWang/KStevenson	USA	OH	2008	Skin and soft tissue	PRJNA330544	AC9FH	817428	390	2879955	15268		363	Y1-G1-F1-M1-B1-Q1-B1-L1-O1	+	+	NAE	0	0	23	S
6344	30831	BKreiswirth/SWang/KStevenson	USA	OH	2008	Skin and soft tissue	PRJNA330544	AC9FH	672242	358	2865145	14670		1	Y1-H1-G1-F1-M1-B1-Q1-B1-L1-O1	+	+	NAE	0	0	25	S
6345	30848	BKreiswirth/SWang/KStevenson	USA	OH	2009	Skin and soft tissue	PRJNA330544	AC9FH	749846	395	2868787	14300		635	Y1-H1-G1-F1-F1-M1-B1-Q1-B1-L1-O1	+	+	NAE	0	0	24	S
6346	30851	BKreiswirth/SWang/KStevenson	USA	OH	2009	Skin and soft tissue	PRJNA330544	AC9FH	415109	1238	2565411	2837		635	Y1-H1-G1-F1-F1-M1-B1-Q1-B1-L1-O1	+	+	NAE	0	0	25	S
6348	30881	BKreiswirth/SWang/KStevenson	USA	OH	2009	Skin and soft tissue	PRJNA330544	AC9FH	677679	346	2877939	17277		363	Y1-G1-F1-M1-B1-Q1-B1-L1-O1	-	+	NAE	0	0	20	I
6349	30893	BKreiswirth/SWang/KStevenson	USA	OH	2009	Skin and soft tissue	PRJNA330544	AC9DG	972789	474	2850633	10705		1	Y1-H1-G1-F1-M1-B1-Q1-B1-L1-O1	+	-	NAE	1	1	0	R
6350	30919	BKreiswirth/SWang/KStevenson	USA	OH	2010	Blood	PRJNA330544	AC9FH	680233	250	2857680	22589		1	Y1-H1-G1-F1-M1-B1-Q1-B1-L1-O1	+	+	NAE	1	1	0	R
6351	30931	BKreiswirth/SWang/KStevenson	USA	OH	2009	Skin and soft tissue	PRJNA330544	AC9FH	659808	231	2903489	25843		245	Y1-H1-F1-M1-B1-Q1-B1-L1-O1	+	+	NAE	0	0	20	I
6352	30945	BKreiswirth/SWang/KStevenson	USA	OH	2009	Skin and soft tissue	PRJNA330544	AC9FH	717047	336	2892140	17959		364	Y1-H1-G1-F1-M1-B1-L1-O1	+	+	NAE	0	0	20	I
6353	30948	BKreiswirth/SWang/KStevenson	USA	OH	2009	Skin and soft tissue	PRJNA330544	AC9FH	738457	400	2880126	14517		364	Y1-H1-G1-F1-M1-B1-L1-O1	-	+	NAE	0	0	24	S
6354	30953	BKreiswirth/SWang/KStevenson	USA	OH	2009	Skin and soft tissue	PRJNA330544	AC9FH	582871	512	2799311	10573		722	Y1-H1-G1-F1-M1-B1-Q1-B1-M1	+	+	NAE	0	0	24	S
6356	30965	BKreiswirth/SWang/KStevenson	USA	OH	2009	Skin and soft tissue	PRJNA330544	AC9FH	944326	273	2816680	24890		245	Y1-H1-F1-M1-B1-Q1-B1-L1-O1	+	+	NAE	0	0	24	S
6357	30979	BKreiswirth/SWang/KStevenson	USA	OH	2009	Skin and soft tissue	PRJNA330544	AC9FH	794832	261	2855150	22234		810	Y1-H1-G1-F1-M1-B1-Q1-B1-Q1-B1-L1-O1	+	+	NAE	0	0	24	S
6358	30999	BKreiswirth/SWang/KStevenson	USA	OH	2009	Skin and soft tissue	PRJNA330544	AC9FH	531715	421	2877180	13298		239	Y1-H1-G1-F1-M1-B1-Q1-B1-L1-P1-O1	+	+	NAE	0	0	24	S
6360	27977	BKreiswirth/SWang/KStevenson	USA	SC		Environmental possibly	PRJNA330544	AC9DG	1382876	89	2840945	95124		1	Y1-H1-G1-F1-M1-B1-Q1-B1-L1-O1	+	-	NonUSA300	1	1	NA	NA
6362	27983	BKreiswirth/SWang/KStevenson	USA	SC		Environmental possibly	PRJNA330544	AC9FH	652404	399	2874456	13886		1	Y1-H1-G1-F1-M1-B1-Q1-B1-L1-O1	+	+	NAE	1	1	10	R
6363	23806	BKreiswirth/SWang/KStevenson	USA	MT		Nasal	PRJNA330544	AC9FH	593521	363	2869680	15945		1	Y1-H1-G1-F1-M1-B1-Q1-B1-L1-O1	+	+	NAE	0	0	25	S
6364	23809	BKreiswirth/SWang/KStevenson	USA	MT		Nasal	PRJNA330544	AC9FH	664980	338	2885019	16484		839	Y1-H1-G1-F1-M1-M1-B1-Q1-B1-L1-O1	+	+	NAE	1	1	0	R
6365	23819	BKreiswirth/SWang/KStevenson	USA	MT		Nasal	PRJNA330544	AC9FH	658338	507	2807313	10200		1	Y1-H1-G1-F1-M1-B1-Q1-B1-L1-O1	+	+	NAE	1	1	0	R
6366	23833	BKreiswirth/SWang/KStevenson	USA	MT		Nasal	PRJNA330544	AC9FH	756787	311	2839375	17987		1	Y1-H1-G1-F1-M1-B1-Q1-B1-L1-O1	+	+	NAE	0	0	25	S
6367	23857	BKreiswirth/SWang/KStevenson	USA	MT		Nasal	PRJNA330544	AC9FH	619774	532	2870657	11653		1	Y1-H1-G1-F1-M1-B1-Q1-B1-L1-O1	+	+	NAE	0	0	24	S
6369	23868	BKreiswirth/SWang/KStevenson	USA	MT		Nasal	PRJNA330544	AC9FH	678156	160	2894724	45953		1	Y1-H1-G1-F1-M1-B1-Q1-B1-L1-O1	+	+	NAE	0	0	21	S
6371	23876	BKreiswirth/SWang/KStevenson	USA	MT		Nasal	PRJNA330544	AC9DG	804241	377	2767754	13716		1	Y1-H1-G1-F1-M1-B1-Q1-B1-L1-O1	+	-	NAE	0	0	24	S
6373	23886	BKreiswirth/SWang/KStevenson	USA	MT		Nasal	PRJNA330544	AC9FH	638041	293	2896094	18563		1	Y1-H1-G1-F1-M1-B1-Q1-B1-L1-O1	+	+	NAE	0	0	25	S
6376	4069	PFey	USA	NE	4.30.07		PRJNA330544	AC9DG	615448	156	2854523	60422		1	Y1-H1-G1-F1-M1-B1-Q1-B1-L1-O1	+	+	NAE	0	0	21	S
6378	4073	PFey	USA	NE	5.2.2007		PRJNA330544	AC9DG	818895	207	2910079	29338		1	Y1-H1-G1-F1-M1-B1-Q1-B1-L1-O1	+	+	NAE	0	0	22	S
6383	4083	PFey	USA	NE	5.4.07		PRJNA330544	AC9DG	922482	160	2892919	36488		1	Y1-H1-G1-F1-M1-B1-Q1-B1-L1-O1	+	+	NAE	0	0	21	S
6390	4097	PFey	USA	NE	5.11.07		PRJNA330544	AC9FH	658289	309	2830085	18974		new	Y1-H1-C2-F1-M1-B1-Q1-B1-L1-O1	+	+	NAE	0	0	24	S
6399	4113	PFey	USA	NE	5.21.07		PRJNA330544	AC9DG	771151	214	2903081	42526		1	Y1-H1-G1-F1-M1-B1-Q1-B1-L1-O1	+	+	NAE	0	0	23	S
6401	4117	PFey	USA	NE	6.25.07		PRJNA330544	AC9DG	914546	582	2826412	8800		1	Y1-H1-G1-F1-M1-B1-Q1-B1-L1-O1	+	+	NAE	1	1	0	R
6407	4129	PFey	USA	NE	5.30.07		PRJNA330544	AC9DG	826867	101	2901438	49591		1	Y1-H1-G1-F1-M1-B1-Q1-B1-L1-O1	+	+	NAE	0	1	9	R
6411	4137	PFey	USA	NE	6.9.07		PRJNA330544	AC9FH	550883	358	2837150	16946		366	Y1-H1-H1-G1-F1-M1-B1-Q1-B1-L1-O1	+	+	NAE	0	0	24	S
6419	4974	PFey	USA	NE	5.19.08		PRJNA330544	AC9DG	883119	78	2878506	82112		1	Y1-H1-G1-F1-M1-B1-Q1-B1-L1-O1	+	+	NAE	1	1	0	R
6422	4979	PFey	USA	NE	6.16.08		PRJNA330544	AC9FH	458315	415	2845940	13436		366	Y1-H1-H1-G1-F1-M1-B1-Q1-B1-L1-O1	+	+	NAE	0	0	21	S
6427	4997	PFey	USA	NE	6.28.08		PRJNA330544	AC9DG	775741	108	2869780	54936		1	Y1-H1-G1-F1-M1-B1-Q1-B1-L1-O1	+	+	NAE	1	1	0	R
6429	5000	PFey	USA	NE	6.30.08		PRJNA330544	AC9DG	871999	79	2871450	103376		1	Y1-H1-G1-F1-M1-B1-Q1-B1-L1-O1	+	+	NAE	0	0	23	S
6438	5024	PFey	USA	NE	7.8.08		PRJNA330544	AC9DG	900905	77	2908558	83513		363	Y1-G1-F1-M1-B1-Q1-B1-L1-O1	+	+	NAE	1	1	0	R
6446	5039	PFey	USA	NE	7.15.08		PRJNA330544	AC9DG	1514939	84	2858387	86150		1	Y1-H1-G1-F1-M1-B1-Q1-B1-L1-O1	+	+	NAE	1	1	0	R
40893	40893	RSkov/ALarsen/MStegger	Denmark	?	3.19.2004	Wound	PRJNA330544	A4FFT	628675	57	2863198	172462	t008	1	Y1-H1-G1-F1-M1-B1-Q1-B1-L1-O1	+	+	NAE	0	0	NA	NA
43493	43493	RSkov/ALarsen/MStegger	Denmark	?	11.24.2004	Wound	PRJNA330544	A4FFT	994281	56	2863088	126222	t008	1	Y1-H1-G1-F1-M1-B1-Q1-B1-L1-O1	+	+	NAE	0	0	NA	NA
45210	45210	RSkov/ALarsen/MStegger	Denmark	?	5.1.2005	Abscess	PRJNA330544	A4FFT	894635	54	2864249	145405	t008	1	Y1-H1-G1-F1-M1-B1-Q1-B1-L1-O1	+	+	NAE	1	1	NA	NA
45302	45302	RSkov/ALarsen/MStegger	Denmark	?	4.30.2005	Abscess	PRJNA330544	A4FFT	1248739	47	2868204	171254	t008	1	Y1-H1-G1-F1-M1-B1-Q1-B1-L1-O1	+	+	NAE	0	0	NA	NA
45722	45722	RSkov/ALarsen/Mstegger	Denmark	?	6.9.2005	Tracheal secretion	PRJNA330544	A4FFT	1083498	44	2812712	112311	t008	1	Y1-H1-G1-F1-M1-B1-Q1-B1-L1-O1	+	+	NonUSA300	1	1	NA	NA
46923	46923	RSkov/ALarsen/Mstegger	Denmark	?	10.7.2005	?	PRJNA330544	A4FFT	1573521	64	2879122	138605	t008	1	Y1-H1-G1-F1-M1-B1-Q1-B1-L1-O1	+	+	NAE	1	1	NA	NA
47139	47139	RSkov/ALarsen/MStegger	Denmark	?	9.22.2005	?	PRJNA330544	A4FFT	728937	56	2869889	129354	t008	1	Y1-H1-G1-F1-M1-B1-Q1-B1-L1-O1	+	+	NAE	1	1	NA	NA
	For Gene content
	0 indicates absence of gene
	1 indicates presence of gene
